# Supplementary material for: Breakdown of Arabidopsis thaliana thioredoxins and glutaredoxins based on electrostatic similarity–Leads to common and unique interaction partners and functions
Source: PLoS One. 2023 Sep 11;18(9):e0291272. doi: 10.1371/journal.pone.0291272 (PMC10495010; doi:10.1371/journal.pone.0291272)
Supplement: S1 Table — (XLSX) [file pone.0291272.s001.xlsx]

## Sheet: 2 - A.t. interactome
GrxC1	GrxC3	GrxC4	GrxC5	GrxC6	GrxC7	GrxC8	GrxC9	GrxC10	GrxC11	GrxC12	GrxC13	GrxC14	GrxS1	GrxS2	GrxS3	GrxS4	GrxS5	GrxS6	GrxS7	GrxS8	GrxS9	GrxS10	GrxS11	GrxS12	GrxS13	GrxS14	GrxS15	GrxS16	GrxS17	Trxf1	Trxf2	Trxm1	Trxm2	Trxm3	Trxm4	Trxh1	Trxh2	Trxh3	Trxh4	Trxh5	Trxh7	Trxh8	Trxh9	Trxh10	Trxo1	Trxo2	Trxx	Trxy1	Trxy2
O64823	Q9C5U2	A8R7E6	Q93Z00	P43273	P43273	P43273	P43273	P43273	P43273	P43273	P43273	P43273	P43273	P43273	Q8LAZ7		P43273	P43273			Q9LII8	P43273	P43273	Q9LII8	P43273	Q94CE4	Q9FIC3	Q058I4	Q9FIC3			Q8VZB5	Q9S9K9		Q9LII8	P28188		Q9ASS4	A8R7E6	Q9MA83	Q9SR93	Q9SR93	Q9SZP6				O22229	O22241	Q43314
Q8GXH4			Q96331		Q39234	Q39163	Q9SQK1								Q9FTA2			Q8L4H0			Q9ZW14			Q682I1	Q38869	Q9FIC3	Q8GTS1	Q9SCK1	Q9LYU8			Q9FJT7	Q43727		Q8H0T0	P36397		Q94KB9		O82390	Q9FJ87	Q9C5I0	Q8L9S0				Q38942	Q8GXX5	Q9SJQ9
Q1PE15					Q9SX27	Q84MB2	P43273								Q84MB2						Q84MB2			Q9FIC3		Q9S7W5	Q8GY51	Q9SCU7	Q682I1				Q93ZW0		Q96331	O49652		Q9LUH2		Q8H0T6	Q1PDX9	O82308	O64852					Q9FFZ0	Q9LYG3
Q945Q2					Q39234	Q9LVI4	P14232								Q9S7L6						P43273			Q9LF68		Q9SVM0	Q8L745	O81313	Q9LF68				Q9SMX3		Q84K72	Q9FHN6		Q9LY77		Q1EBV7	Q8GXM8	Q94AP3	Q9SHI7					Q9LYL6	Q9LF98
Q8GUM3					Q93ZE2	Q9S7L6	Q52MZ2								Q9FX31						C0SVM5			Q84W65			Q9FIC3	Q38822	Q84W65						Q8W5R5	Q9LUT2		Q9FZB1		Q9FG87	Q8VYL8	Q9LPD5	Q96286					Q9M155	O23255
Q39134					Q39140	Q9S7W5	P93002								Q8GXX5												Q9LYU8	Q8LGS1	Q0WVF8						Q9STS3	Q56WH1		Q9FRS6		Q9C8J8	F4HPH2	Q9M898						Q9M336	Q9ZU52
Q9FG72					Q39234	Q9SK03	Q9SQK1								Q94AI7												Q9M315	Q9LVG2	Q8L7Z3							P25858		C0LGD9		Q9LFB8	Q9FH21							O22229	Q9FPF0
Q9LYN0					Q9SX27	P43273	Q39163								Q9LVI4												Q8LBM4		Q94CL6							P32961		C0LGK4		A1L4X0	Q8GXH4							Q6NQ63	Q29Q34
Q8VYT3							Q93Z00								Q9S7W5												Q38822		O80990							Q9ASR0		Q9C8M9		O81077	Q9M129							Q8L7G9	Q56YU0
Q3YL57															Q9SYI9												Q84JD6		Q9C9G6							Q9SEH3		Q9LPD5		Q6AWW5	Q500Z4							Q8W4M1	P45724
O23164																											Q8GZ06		Q8GUQ8							Q9FMU6		Q9FN92		Q9LU58	Q9LUF8							Q93Z00	Q7G193
Q93YT1																											Q93XX2		Q9SJM7							Q96293		O22777		Q9LFG8	Q501F8							Q9S7W5	Q9SRT9
Q96285																											Q9LD47		Q8LAC4							Q39219		Q3ECB7		Q9FVV9	O80638							Q9SK03	Q9LFW1
Q8LEE7																											Q94JQ3		O64700							O23657		Q9LVR8		Q8L4X4	F4J9A3							Q9ZUM8	Q9SLA8
P92942																											Q9FNP4		O64862							P31167		Q941L0		Q9SX98	F4JMI7								Q8S4Y1
Q8VZU9																											Q8GTS1		O65628							Q9LM78		Q9S7I6		Q9LRB5	Q9LW08								P47998
Q7XA70																													F4I116							Q9M9P5		Q8GY51		Q9SR93	Q94AX5								Q8LCE1
Q9ZNQ8																													Q9ZPH2							Q9ZSA2		Q9SIN1		Q9SLK2	Q8LPL2								O50008
Q9FIF1																													Q9SVZ9							P29515		P28493		Q8VZP6	Q9M9U3								Q43725
Q9SNA0																													P58684							Q39033		Q9M5K3		Q9XEC5	Q945Q2								Q9FRL8
Q9LXA5																													Q9FX54							Q9C5M0		P25855		F4IHS9	F4K2U8								Q9SDM9
F4I8X6																													Q9LS26							Q9FF91		P40029		Q6NMB6	O81071								Q8RXD5
Q8GSI6																													Q9M084							Q9SMQ6		P00330		Q9ZS88	Q6NPD8								Q9M8R9
Q9SUP0																													P49040							Q8LBZ7		P07260		Q38873	Q9CA76								Q9ZVF3
Q9SF17																													O04450							O04922		P38013		Q9LJL9	Q8L610								Q9FFE0
Q9SAH1																													Q93XX2							Q0WNJ6		A7XGN8		Q8VZ58	Q8GUM3								Q501F7
Q8VYA7																													Q9SAL0							Q9SLF3		Q9SRZ6		Q9FGK4	Q9C9M8								Q9S7W4
Q94AU5																													Q8RX26							Q0WLB5		Q05431		Q9LF32	Q94CI7								O22941
Q9M0I6																																				O04486		Q94CE4		Q9SYK5	Q9SID2								Q8LF32
O64379																																				O48646		Q9ZPS9		Q9ZU96	Q1EBV7								Q8LEX1
																																				P22953		P10896		F4J819	Q8LAA6								Q9LVJ1
																																				Q08682		P46283		Q9LVD9	Q8H0T6								Q8LD27
																																				Q9M328		P25697		Q94C77	O82390								Q8VZH2
																																				Q05431		Q1WIQ6		C0LGK4	Q9SIA5								O24456
																																				P24636		Q9MA79		Q9SUI0	Q9MA83								P48349
																																				O82663		O22914		Q945Q2	Q6NMA7								Q9SSK7
																																				Q9ASR1		Q9LZP9		A0A1P8B7M3	Q1KPV0								P31265
																																				Q9XEX2		Q9SKP6		Q9C9F7	Q8H157								O81147
																																				P92963		Q8RWV0		Q9C9Z6	Q9SLV0								O81148
																																				Q8LPR9		Q9SAU2		Q8LPL2	Q9CAL3								Q38900
																																				O81283		Q9S726		Q5XV52	F4IN59								O23715
																																				O23654		O65581		Q500Z4	Q8LBL1								Q9XI01
																																				Q9SRH6		Q8H1E2		Q9SCW7	Q08733								P34790
																																				P53492		Q9LF98		Q9C994	Q9LRB5								O81146
																																				Q9LSP5		Q43127		Q84K71	Q9M2V7								Q9ASR1
																																				Q9ASR1		F4I7I0		Q5PP32	Q9LFG8								Q8VZC3
																																				Q9ZSA2		Q9LR30		Q8L8K9	O82308								Q8W4S6
																																						P93819		Q1PFV9	F4JZD5								Q8LAH7
																																						Q9SRZ6		Q9ZW05	Q9LF32								O80852
																																						Q39161		F4JZM4	Q9SYK5								P92947
																																						Q949U7		F4JMN0	Q9LU58								Q9FI78
																																						P54150		Q84K38	Q9FGK4								Q0WLD8
																																						Q8LE52		Q8W4R6	Q8VZU9								Q9FIC9
																																						Q05431		A0A219HZL6	F4IHS9								Q9LEA7
																																						Q96266		Q9FZ45	Q6DBP3								O78310
																																						P34791		Q9LPD5	Q6NM17								Q9XEX2
																																						Q9XI01		Q9LMN8	F4KIB2								O80912
																																						O22870		Q8H199	Q9ZPS7								Q93WJ8
																																						P23321		C0LGL4	O81078								Q9S757
																																						Q9S841		O22938	Q07488								Q8LAS8
																																						P16972		C0LGT1	O81077								Q9LY15
																																						O04090		Q9LDM5	O81210								Q9SRY5
																																						Q8H166		Q9ZW11	Q67ZM7								Q96266
																																						Q9LIR4		Q9FJI4	Q945F0								Q93ZN2
																																						P27140		C0LGD8	Q94AP3								P39207
																																						P42737		Q9LDS6	Q39165								Q9FMP3
																																						Q9LS40		Q944K2	P93026								Q9ZP06
																																						P37702		Q9M021	Q941L0								P93819
																																						P42734		Q39165	Q9LXV3								Q42547
																																						Q9FJY6		Q8LPL2	Q9M5A9								P48491
																																						P81760		Q9LVD9	Q9FIJ0								O65896
																																						Q9ZPZ4		C0LGK4	Q9C821								Q9ZRW8
																																						P38013		Q9LFB8	P38389
																																								Q39241	O80774
																																								Q94CE4	Q494Q0
																																								O81762	Q9LPD5
																																								Q9SXA7	Q8GXK5
																																								Q39241	Q8LBF7
																																								Q9FM16	Q9C7C1
																																								A7XGN8	Q9ZUN5
																																									Q9LPR6
																																									Q94BY3
																																									Q9SUP0
																																									Q9M898
																																									Q3EDB5
																																									Q84K38
																																									F4JZM4
																																									Q8W4R6
																																									Q9SF17
																																									Q4PL95
																																									Q9LPD7
																																									F4HZR4
																																									Q1PFV9
																																									Q8VYA7
																																									Q8LAB7
																																									F4JMN0
																																									F4J819
[truncated: 17 more columns]
